# Supplementary material for: Rescuing SLAMF3 Expression Restores Sorafenib Response in Hepatocellular Carcinoma Cells through the Induction of Mesenchymal-to-Epithelial Transition
Source: Cancers (Basel). 2022 Feb 12;14(4):910. doi: 10.3390/cancers14040910 (PMC8869973; doi:10.3390/cancers14040910)
Supplement: Supplementary file 1 [file cancers-14-00910-s001.zip]

Archive with 1 entries (1 files):
- cancers-1577415-supplementary.pdf
